# Supplementary material for: Synthesis of Tetrasubstituted Nitroalkenes and Preliminary Studies of Their Enantioselective Organocatalytic Reduction
Source: Molecules. 2023 Apr 1;28(7):3156. doi: 10.3390/molecules28073156 (PMC10096420; doi:10.3390/molecules28073156)
Supplement: Supplementary file 1 [file molecules-28-03156-s001.zip]

Archive with 1 entries (1 files):
- molecules-2277489-supplementary.pdf
